# Supplementary material for: Implications of tumor-positive sentinel lymph nodes in single vs multiple nodal basins in melanoma
Source: Front Oncol. 2024 Jul 8;14:1416685. doi: 10.3389/fonc.2024.1416685 (PMC11260672; doi:10.3389/fonc.2024.1416685)
Supplement: Supplementary file 2 [file Table_1.xlsx]

## Sheet: Suppl Table 1 DFS
Supplemental table 1. DFS, Univariable and multivariable analysis.
	Univariable			Multivariable
Parameters	HR	95% CI	p-value	HR	95% CI	p-value
Gender
Female (ref)	1			1
Male	1.31	1.14-1.50	<.001	1.18	1.02-1.36	0.028
Age
<60 (ref)	1			1
≥60	1.44	1.26-1.65	0.001	1.33	1.16-1.53	<.001
Primary Site
Extremity (ref)	1			1
Head/Neck	1.14	0.91-1.42	0.265	1.14	0.91-1.44	0.262
Trunk	0.99	0.86-1.14	0.912	0.95	0.82-1.10	0.531
Breslow, mm
≤1.0 (ref)	1			1
1.1-2.0	2.04	1.42-2.92	<.001	1.85	1.27-2.68	0.001
2.1-4.0	3.62	2.55-5.14	<.001	2.86	1.66-4.94	<.001
>4.0	5.15	3.59-7.39	<.001	3.74	2.01-6.96	<.001
Ulceration
Absent (ref)	1			1
Present	2.43	2.12-2.78	<.001	2.01	1.55-2.61	<.001
Unknown	1.85	1.02-3.37	0.044	1.6	0.87-2.95	0.133
+NSN
No (ref)	1			1
Yes	1.15	0.69-1.92	0.588	0.69	0.41-1.17	0.169
CLND
No (ref)	1			1
Yes	0.84	0.74-0.96	0.012	0.8	0.70-0.92	0.002
Path stage
IIIA (ref)	1			1
IIIB	1.86	1.53-2.25	<.001	0.98	0.68-1.42	0.922
IIIC	3.27	2.76-3.87	<.001	0.9	0.49-1.66	0.739
IIID	11.4	4.70-27.9	<.001	2.15	0.69-6.71	0.185
LN/Basin Group
1L+LN, 1+basin (ref)	1			1
>1+LN, 1+basin	1.56	1.33-1.84	<.001	1.44	1.22-1.70	<.001
>1+ LN, >1+basin	1.7	1.26-2.29	<.001	1.46	1.07-1.98	0.017
