# Supplementary material for: Implications of tumor-positive sentinel lymph nodes in single vs multiple nodal basins in melanoma
Source: Front Oncol. 2024 Jul 8;14:1416685. doi: 10.3389/fonc.2024.1416685 (PMC11260672; doi:10.3389/fonc.2024.1416685)
Supplement: Supplementary file 3 [file Table_2.xlsx]

## Sheet: Table 3 DDFS
Supplemental Table 2. DDFS, Univariable and multivariable analysis.
	Univariable			Multivariable
Parameter	HR	95% CI	p-value	HR	95% CI	p-value
Gender
Female (ref)	1			1
Male	1.38	1.18-1.62	<.001	1.21	1.03-1.42	0.024
Age
<60 (ref)	1			1
≥60	1.43	1.23-1.67	<.001	1.33	1.14-1.56	<.001
Primary Site
Extremity (ref)	1			1
Head/Neck	1.26	0.98-1.62	0.07	1.26	0.97-1.63	0.088
Trunk	1.16	0.99-1.37	0.063	1.12	0.95-1.33	0.168
Breslow, mm
≤1.0 (ref)	1			1
1.1-2.0	1.6	1.09-2.36	0.017	1.42	0.95-2.13	0.089
2.1-4.0	2.82	1.93-4.11	<.001	1.98	1.09-3.60	0.026
>4.0	4.57	3.11-6.71	<.001	2.87	1.45-5.68	0.002
Ulceration
Absent (ref)	1			1
Present	2.37	2.03-2.76	<.001	1.84	1.39-2.44	<.001
Unknown	2.5	1.37-4.55	0.003	1.83	0.98-3.39	0.056
+NSN
No (ref)	1			1
Yes	1.22	0.70-2.11	0.484	0.81	0.46-1.43	0.471
CLND
No (ref)	1			1
Yes	1.06	0.91-1.23	0.482	1.03	0.88-1.19	0.743
Path stage
IIIA (ref)	1			1
IIIB	1.75	1.40-2.18	<.001	1.06	0.70-1.60	0.8
IIIC	3.3	2.72-4.00	<.001	1.06	0.54-2.08	0.853
IIID	12.1	4.96-29.6	<.001	2.48	0.76-8.05	0.13
LN/Basin Group
1L+LN, 1+basin (ref)	1			1
>1+LN, 1+basin	1.48	1.24-1.78	<.001	1.35	1.12-1.63	0.002
>1+ LN, >1+basin	2.04	1.49-2.80	<.001	1.61	1.16-2.22	0.004
